# Supplementary material for: Global richness patterns of alpine genus Gentiana depend on multiple factors
Source: Ecol Evol. 2024 May 22;14(5):e11366. doi: 10.1002/ece3.11366 (PMC11111421; doi:10.1002/ece3.11366)
Supplement: Supplementary file 1 — Appendix S1. [file ECE3-14-e11366-s001.xlsx]

## Sheet: Sheet1
	Appendix 1 Literatures used to construct species distribution database for Gentiana L
	Number	References
	1	A.J.C. Grierson & D.G. Long (1999) Flora of Bhutan Volume 2 Part 2, Including a record of Plants from Sikkim and Darjeeling, Royal Botanic Garden, Edinburgh.
	2	A. L. Jussieu (1995) Flora of Missouri (Gentianaceae). Vol. 3. Science Press, Beijing, and Missouri Botanical Garden,St. Louis, MO.
	3	Backer, C.A. & Bakhuizen, R.C. (eds.) (1965) Flora of Java (Spermatophytes Only), Angiospermae Families 111-160. Vol.2. Wolters-Noordhoff, Groningen.
	4	B.K. Shishkin and E.G.Bobrov (1967) Flora of the U.S.S.R.Vol. (18) (Metachlamydeae), . Israel Program for Scientific Translations.The Smithsonian Institution and The National Science Foundation, Washington, D.C.
	5	Botanical Information and Ecology Network. http://bien.nceas.ucsb.edu/bien/tools/rbien/
	6	Chang, C.-S., H. Kim, & K.S. CHANG. 2014. Provisional Checklist of Vascular Plants for the Korea Peninsula Flora (KPF) (Version 1.0). 660 pp.Department of Forest Sciences and The Arboretum, Korea National Arboretum, Pocheon 487-821, Korea.
	7	Cronquist, A. J. 1981. An Integrated System of Classification of Flowering Plants. i–xviii, 1–1262. Columbia University Press, New York.
	8	Deomurari, A & Jani, M et.al. (2014) IBIS-Flora: Angiosperm Flora of India. http://flora.indianbiodiversity.org.
	9	Esteban Martínez et.al. (2001) LISTADOS FLORÍSTICOS DE MÉXICO, XXII. REGIÓN DE CALAKMUL, CAMPECHE, INSTITUTO DE BIOLOGÍA UNIVERSIDAD NACIONAL AUTÓNOMA DE MÉXICO.
	10	Gentian Research Network (2002). http://gentian.rutgers.edu/overview.htm, Rutgers University, USA.
	11	Global Biodiversity Information Facility. GBIF, http://www.gbif.org.
	12	He, T., & Liu, S. (2001). A worldwide monograph of Gentiana. Beijing ; New York: Science Press.
	13	Horikawa, Y. (1972) Atlas of the Japanese Flora. Tokyo, Gakken Co., Ltd.
	14	Juss. In: Gen. Pl.: 141, nom. cons. (1789) Synonymic Checklists of the Vascular Plants of the World.
	15	José Ángel Villarreal Quintanilla (2001) LISTADOS FLORÍSTICOS DE MÉXICO, XXIII. FLORA DE COAHUILA,
	16	Kress, W.J., DeFilipps, R.A., Farr, E. & Kyi, D.Y.Y. (2003) A Checklist of the Trees, Shrubs, Herbs, and Climbers of Myanmar. Department of Systematic Biology-Botany, National Museum of Natural History, Washington, DC.
	17	Malyshev, L.I., Peshkova, G.A. & Baikov, K.S. (2007) Flora of Siberia (Additions and corrections, alphabetical indexes). Vol. 12. Science Publisher, Enfield.
	18	North America were employed the Plant Database. https://plants.usda.gov/java/
	19	Press, J.R., Shrestha, K.K. & Sutton, D.A. (2000), Annotated Checklist of the Flowering Plants of Nepal. The Natural History Museum, London.
	20	Paiva, J. & Nogueira, I. (1990) Gentianaceae, Flora of Molari.
	21	Ph. Morat;par Sovanmoly Hul. (2003) Flore du Cambodge, du Laos et du Vietnamv.31Gentianaceae.
	22	P.I.Forster, Marsdenia, (1996 ) Flora of Australia 28: 245–267 Gentanales.
	23	Pieter B. Pelser (2017) Flora of Philippines. https://www.philippineplants.org.
	24	Rafaela Campostrini Forzza (org.)et al.( 2010.) Catálogo De Plantas E Fungos do Brasil Vol.2, Instituto de Pesquisas Jardim Botânico do Rio de Janeiro.
	25	Tem Smitinand & Kai Larsen et al. (1987) Flora of ThailandVol. (5) The forest Herbarium, Royal Forest Department, Bangkok.
	26	The National Specimen Information Infrastructure in China for species distributions. http://www.nsii.org.cn/2017/home.php
	27	The Euro+Med Plantbase in Europe for species distributions. http://www.emplantbase.org
	28	Tropicos.org. Missouri Botanical Garden. https://www.tropicos.org
	29	Y. Wu, P. H. Raven & D. Y. Hong (eds.) (1995) Flora of China (Gentianaceae through Boraginaceae). Vol. 16. Science Press, Beijing, and Missouri Botanical Garden,St. Louis, MO.
	30	Malyshev, L.I., Peshkova, G.A. & Baikov, K.S. (2006) Flora of Siberia. (Pyrolaceae-Lamiaceae). Vol. 11. Science Publisher, Enfield.
