# Supplementary material for: Global richness patterns of alpine genus Gentiana depend on multiple factors
Source: Ecol Evol. 2024 May 22;14(5):e11366. doi: 10.1002/ece3.11366 (PMC11111421; doi:10.1002/ece3.11366)
Supplement: Supplementary file 2 — Appendix S2. [file ECE3-14-e11366-s002.xlsx]

## Sheet: Species_Names
	Appendix 2 Species list of Gentiana
	Number	Species List
	1	Gentiana abaensis
	2	Gentiana acaulis
	3	Gentiana affinis
	4	Gentiana alata
	5	Gentiana alba
	6	Gentiana albicalyx
	7	Gentiana albomarginata
	8	Gentiana algida
	9	Gentiana alii
	10	Gentiana alpina
	11	Gentiana alsinoides
	12	Gentiana altigena
	13	Gentiana altorum
	14	Gentiana amplicrater
	15	Gentiana andersonii
	16	Gentiana andrewsii
	17	Gentiana angustifolia
	18	Gentiana anisostemon
	19	Gentiana aperta
	20	Gentiana apiata
	21	Gentiana apoensis
	22	Gentiana aquatica
	23	Gentiana arenarioides
	24	Gentiana arenicola
	25	Gentiana arethusae
	26	Gentiana argentea
	27	Gentiana aristata
	28	Gentiana asclepiadea
	29	Gentiana asterocalyx
	30	Gentiana atlantica
	31	Gentiana atropurpurea
	32	Gentiana atuntsiensis
	33	Gentiana aurantiaca
	34	Gentiana austromontana
	35	Gentiana autumnalis
	36	Gentiana baeuerlenii
	37	Gentiana baoxingensis
	38	Gentiana bavarica
	39	Gentiana beamanii
	40	Gentiana bella
	41	Gentiana bicuspidata
	42	Gentiana billingtonii
	43	Gentiana boissieri
	44	Gentiana bokorensis
	45	Gentiana bomareoides
	46	Gentiana bomiensis
	47	Gentiana borneensis
	48	Gentiana boryi
	49	Gentiana brachyphylla
	50	Gentiana bryoides
	51	Gentiana bryophylla
	52	Gentiana burkillii
	53	Gentiana burmensis
	54	Gentiana burseri
	55	Gentiana cachemirica
	56	Gentiana caelestis
	57	Gentiana caeruleogrisea
	58	Gentiana caliculata
	59	Gentiana calycosa
	60	Gentiana calyculata
	61	Gentiana capitata
	62	Gentiana carinata
	63	Gentiana carinicostata
	64	Gentiana caryophyllea
	65	Gentiana catesbaei
	66	Gentiana caudata
	67	Gentiana cephalantha
	68	Gentiana cephalodes
	69	Gentiana chateri
	70	Gentiana chinensis
	71	Gentiana choanantha
	72	Gentiana chosenica
	73	Gentiana chungtienensis
	74	Gentiana ciliata
	75	Gentiana clarkei
	76	Gentiana clausa
	77	Gentiana clusii
	78	Gentiana cochabambensis
	79	Gentiana cocuyana
	80	Gentiana complexa
	81	Gentiana confertifolia
	82	Gentiana coronata
	83	Gentiana crassa
	84	Gentiana crassicaulis
	85	Gentiana crassula
	86	Gentiana crassuloides
	87	Gentiana cristata
	88	Gentiana cruciata
	89	Gentiana cruttwellii
	90	Gentiana cuneibarba
	91	Gentiana curviphylla
	92	Gentiana cusickii
	93	Gentiana dahurica
	94	Gentiana damyonensis
	95	Gentiana davidii
	96	Gentiana decemfida
	97	Gentiana decora
	98	Gentiana decorata
	99	Gentiana decumbens
	100	Gentiana delavayi
	101	Gentiana deltoidea
	102	Gentiana dendrologi
	103	Gentiana densiflora
	104	Gentiana depressa
	105	Gentiana dinarica
	106	Gentiana divaricata
	107	Gentiana djimilensis
	108	Gentiana douglasiana
	109	Gentiana doxiongshangensis
	110	Gentiana dschungarica
	111	Gentiana duclouxii
	112	Gentiana durangensis
	113	Gentiana ecaudata
	114	Gentiana elwesii
	115	Gentiana emodi
	116	Gentiana engleri
	117	Gentiana epichysantha
	118	Gentiana erecto-sepala
	119	Gentiana ettingshausenii
	120	Gentiana exigua
	121	Gentiana expansa
	122	Gentiana exquisita
	123	Gentiana fascicularis
	124	Gentiana faucipilosa
	125	Gentiana fieldiana
	126	Gentiana filisepala
	127	Gentiana filistyla
	128	Gentiana flexicaulis
	129	Gentiana formosa
	130	Gentiana forrestii
	131	Gentiana franchetiana
	132	Gentiana fremontii
	133	Gentiana freyniana
	134	Gentiana frigida
	135	Gentiana froelichii
	136	Gentiana futtereri
	137	Gentiana gaudiniana
	138	Gentiana gelida
	139	Gentiana gentilis
	140	Gentiana georgei
	141	Gentiana gilvostriata
	142	Gentiana glauca
	143	Gentiana globosa
	144	Gentiana grandiflora
	145	Gentiana grandilacustris
	146	Gentiana grata
	147	Gentiana grumii
	148	Gentiana gyirongensis
	149	Gentiana handeliana
	150	Gentiana harrowiana
	151	Gentiana haynaldii
	152	Gentiana heleonastes
	153	Gentiana helophila
	154	Gentiana hesseliana
	155	Gentiana hexaphylla
	156	Gentiana hicksii
	157	Gentiana himalayensis
	158	Gentiana hirsuta
	159	Gentiana hooperi
	160	Gentiana hugelii
	161	Gentiana huxleyi
	162	Gentiana idahoensis
	163	Gentiana inconspicua
	164	Gentiana infelix
	165	Gentiana intricata
	166	Gentiana jamesii
	167	Gentiana jarmilae
	168	Gentiana jingdongensis
	169	Gentiana jouyana
	170	Gentiana kauffmanniana
	171	Gentiana kaufmanniana
	172	Gentiana kitadakensis
	173	Gentiana kunmingensis
	174	Gentiana kurroo
	175	Gentiana kwangsiensis
	176	Gentiana lacerulata
	177	Gentiana lacinulata
	178	Gentiana laevigata
	179	Gentiana langbianensis
	180	Gentiana lateriflora
	181	Gentiana latidens
	182	Gentiana lawrencei
	183	Gentiana laxiflora
	184	Gentiana leptoclada
	185	Gentiana leroyana
	186	Gentiana leucantha
	187	Gentiana leucomelaena
	188	Gentiana lhassica
	189	Gentiana liangshanensis
	190	Gentiana licentii
	191	Gentiana ligustica
	192	Gentiana linearis
	193	Gentiana lineolata
	194	Gentiana linoides
	195	Gentiana loerzingii
	196	Gentiana longicollis
	197	Gentiana loureirii
	198	Gentiana loureiroi
	199	Gentiana lowryi
	200	Gentiana ludingensis
	201	Gentiana lutea
	202	Gentiana lycopodioides
	203	Gentiana macgregoryi
	204	Gentiana macrauchena
	205	Gentiana macrophylla
	206	Gentiana maeulchanensis
	207	Gentiana mailingensis
	208	Gentiana mairei
	209	Gentiana makinoi
	210	Gentiana manshurica
	211	Gentiana masonii
	212	Gentiana meiantha
	213	Gentiana melandriifolia
	214	Gentiana membranulifera
	215	Gentiana micans
	216	Gentiana micantiformis
	217	Gentiana microdonta
	218	Gentiana microphyta
	219	Gentiana mirandae
	220	Gentiana moniliformis
	221	Gentiana muscicola
	222	Gentiana myrioclada
	223	Gentiana namlaensis
	224	Gentiana nanobella
	225	Gentiana napulifera
	226	Gentiana nerterifolia
	227	Gentiana newberryi
	228	Gentiana ninglangensis
	229	Gentiana nipponica
	230	Gentiana nivalis
	231	Gentiana nopcsae
	232	Gentiana nubigena
	233	Gentiana nudicaulis
	234	Gentiana nyalamensis
	235	Gentiana nyingchiensis
	236	Gentiana obconica
	237	Gentiana occidentalis
	238	Gentiana officinalis
	239	Gentiana olgae
	240	Gentiana oligophylla
	241	Gentiana olivieri
	242	Gentiana omeiensis
	243	Gentiana oreodoxa
	244	Gentiana ornata
	245	Gentiana otophora
	246	Gentiana otophoroides
	247	Gentiana ovatiloba
	248	Gentiana pachyphylla
	249	Gentiana pallidocyanea
	250	Gentiana pannonica
	251	Gentiana panthaica
	252	Gentiana papillosa
	253	Gentiana papuana
	254	Gentiana paradoxa
	255	Gentiana parryi
	256	Gentiana parvula
	257	Gentiana pedata
	258	Gentiana pedicellata
	259	Gentiana penetii
	260	Gentiana pennelliana
	261	Gentiana perpusilla
	262	Gentiana phyllocalyx
	263	Gentiana piasezkii
	264	Gentiana picta
	265	Gentiana piundensis
	266	Gentiana platypetala
	267	Gentiana plurisetosa
	268	Gentiana pluviarum
	269	Gentiana pneumonanthe
	270	Gentiana praeclara
	271	Gentiana prainii
	272	Gentiana praticola
	273	Gentiana prattii
	274	Gentiana primuliflora
	275	Gentiana producta
	276	Gentiana prolata
	277	Gentiana prostrata
	278	Gentiana protensa
	279	Gentiana pseudoaquatica
	280	Gentiana pseudosquarrosa
	281	Gentiana pterocalyx
	282	Gentiana puberulenta
	283	Gentiana pubiflora
	284	Gentiana pubigera
	285	Gentiana pudica
	286	Gentiana pulvinarum
	287	Gentiana pumila
	288	Gentiana pumilio
	289	Gentiana punctata
	290	Gentiana purpurea
	291	Gentiana pyrenaica
	292	Gentiana qiujiangensis
	293	Gentiana quadrifaria
	294	Gentiana quadrifolia
	295	Gentiana radiata
	296	Gentiana radicans
	297	Gentiana recurvata
	298	Gentiana recurvifolia
	299	Gentiana rhodantha
	300	Gentiana rigescens
	301	Gentiana riparia
	302	Gentiana robusta
	303	Gentiana rostanii
	304	Gentiana rubicunda
	305	Gentiana rubricaulis
	306	Gentiana sagarmathae
	307	Gentiana saginifolia
	308	Gentiana saginoides
	309	Gentiana saltuum
	310	Gentiana samolifolia
	311	Gentiana sangilenica
	312	Gentiana saponaria
	313	Gentiana satsunanensis
	314	Gentiana scabra
	315	Gentiana scabrida
	316	Gentiana scabrifilamenta
	317	Gentiana sceptrum
	318	Gentiana scytophylla
	319	Gentiana sedifolia
	320	Gentiana septemfida
	321	Gentiana serra
	322	Gentiana setigera
	323	Gentiana shaanxiensis
	324	Gentiana sichitoensis
	325	Gentiana sierrae
	326	Gentiana sikkimensis
	327	Gentiana sikokiana
	328	Gentiana simulatrix
	329	Gentiana sino-ornata
	330	Gentiana siphonantha
	331	Gentiana somdavii
	332	Gentiana souliei
	333	Gentiana spathacea
	334	Gentiana spathulata
	335	Gentiana spathulifolia
	336	Gentiana squarrosa
	337	Gentiana stellata
	338	Gentiana stellulata
	339	Gentiana stipitata
	340	Gentiana stragulata
	341	Gentiana straminea
	342	Gentiana striata
	343	Gentiana striolata
	344	Gentiana stylophora
	345	Gentiana subintricata
	346	Gentiana suborbisepala
	347	Gentiana subpolytrichoides
	348	Gentiana subuliformis
	349	Gentiana sumatrana
	350	Gentiana sutchuenensis
	351	Gentiana syringea
	352	Gentiana szechenyii
	353	Gentiana takahashii
	354	Gentiana taliensis
	355	Gentiana tatsienensis
	356	Gentiana tenuicaulis
	357	Gentiana terglouensis
	358	Gentiana ternifolia
	359	Gentiana tetraphylla
	360	Gentiana tetrasticha
	361	Gentiana thunbergii
	362	Gentiana tianschanica
	363	Gentiana tibetica
	364	Gentiana timida
	365	Gentiana tongolensis
	366	Gentiana tonkinensis
	367	Gentiana trichotoma
	368	Gentiana tricolor
	369	Gentiana triflora
	370	Gentiana tubiflora
	371	Gentiana uchiyamae
	372	Gentiana ulmeri
	373	Gentiana uniflora
	374	Gentiana urnula
	375	Gentiana utriculosa
	376	Gentiana vandellioides
	377	Gentiana vandewateri
	378	Gentiana veitchiorum
	379	Gentiana venosa
	380	Gentiana venusta
	381	Gentiana verna
	382	Gentiana vernayi
	383	Gentiana viatrix
	384	Gentiana villifera
	385	Gentiana villosa
	386	Gentiana volubilis
	387	Gentiana waltonii
	388	Gentiana walujewii
	389	Gentiana wangchukii
	390	Gentiana wardii
	391	Gentiana wasenensis
	392	Gentiana wilsonii
	393	Gentiana winchuanensis
	394	Gentiana wingecarribiensis
	395	Gentiana wootchuliana
	396	Gentiana x curtisii
	397	Gentiana xanthonannos
	398	Gentiana xingrenensis
	399	Gentiana yakushimensis
	400	Gentiana yiliangensis
	401	Gentiana yokusai
	402	Gentiana yunnanensis
	403	Gentiana zekuensis
	404	Gentiana zollingeri
